# Supplementary material for: Diversity and Evolutionary Dynamics of Antiphage Defense Systems in Ralstonia solanacearum Species Complex
Source: Front Microbiol. 2020 May 20;11:961. doi: 10.3389/fmicb.2020.00961 (PMC7251935; doi:10.3389/fmicb.2020.00961)
Supplement: Supplementary file 2 [file Data_Sheet_2.xlsx]

## Sheet: Housekeeping vs defense
Supplementary Table 4. Results of pairwise comparisons to detect evolutionary associations between of defense systems and housekeeping, T3E or CWDE.
Housekeeping\Defense	PF08843	PF09952	PF17194	PF11459	PF13338	PF18019	PF01867	PF08798	PF09481	PF09485	PF09704	PF09707	PF09344	PF13175	PF13361	PF00580	PF08878	PF00270	PF00271	PF13289	PF13676	PF14236	DruB	DruC	DruD	PF09369	PF09660	PF09661	PF02463	PF09664	PF11796	PF09983	PF04380	PF00145	PF01555	PF01844	PF02384	PF04851	PF08463	PF10544	PF10593	PF12161	PF13156	PF01170	PF01420	PF03852	PF04313	PF11867	PF14511
PF06026	0.04	0.03	0.03	0.03	0.03	0.02	0.02	0.02	0.02	0.02	0.02	0.02	0.02	0.02	NA	NA	0.01	NA	NA	0.02	0.03	0.0	0.0	0.0	0.0	0.02	0.01	0.01	NA	0.01	0.01	0.01	NA	0.01	NA	0.01	NA	NA	NA	0.01	0.0	0.39	0.01	NA	0.04	0.01	0.01	0.01	0.01
PF03301	0.04	0.03	0.03	0.03	0.03	0.02	0.02	0.02	0.02	0.02	0.02	0.02	0.02	0.02	NA	NA	0.01	NA	NA	0.02	0.03	0.0	0.0	0.0	0.0	0.02	0.01	0.01	NA	0.01	0.01	0.01	NA	0.01	NA	0.01	NA	NA	NA	0.01	0.0	0.39	0.01	NA	0.04	0.01	0.01	0.01	0.01
PF00218	0.04	0.03	0.03	0.03	0.03	0.02	0.02	0.02	0.02	0.02	0.02	0.02	0.02	0.02	NA	NA	0.01	NA	NA	0.02	0.03	0.0	0.0	0.0	0.0	0.02	0.01	0.01	NA	0.01	0.01	0.01	NA	0.01	NA	0.01	NA	NA	NA	0.01	0.0	0.39	0.01	NA	0.04	0.01	0.01	0.01	0.01
PF09157	0.04	0.03	0.03	0.03	0.03	0.02	0.02	0.02	0.02	0.02	0.02	0.02	0.02	0.02	NA	NA	0.01	NA	NA	0.02	0.03	0.0	0.0	0.0	0.0	0.02	0.01	0.01	NA	0.01	0.01	0.01	NA	0.01	NA	0.01	NA	NA	NA	0.01	0.0	0.39	0.01	NA	0.04	0.01	0.01	0.01	0.01
PF00291	0.04	0.03	0.03	0.03	0.03	0.02	0.02	0.02	0.02	0.02	0.02	0.02	0.02	0.02	NA	NA	0.01	NA	NA	0.02	0.03	0.0	0.0	0.0	0.0	0.02	0.01	0.01	NA	0.01	0.01	0.01	NA	0.01	NA	0.01	NA	NA	NA	0.01	0.0	0.39	0.01	NA	0.04	0.01	0.01	0.01	0.01
PF02696	0.04	0.03	0.03	0.03	0.03	0.02	0.02	0.02	0.02	0.02	0.02	0.02	0.02	0.02	NA	NA	0.01	NA	NA	0.02	0.03	0.0	0.0	0.0	0.0	0.02	0.01	0.01	NA	0.01	0.01	0.01	NA	0.01	NA	0.01	NA	NA	NA	0.01	0.0	0.39	0.01	NA	0.04	0.01	0.01	0.01	0.01
PF16198	0.04	0.03	0.03	0.03	0.03	0.02	0.02	0.02	0.02	0.02	0.02	0.02	0.02	0.02	NA	NA	0.01	NA	NA	0.02	0.03	0.0	0.0	0.0	0.0	0.02	0.01	0.01	NA	0.01	0.01	0.01	NA	0.01	NA	0.01	NA	NA	NA	0.01	0.0	0.39	0.01	NA	0.04	0.01	0.01	0.01	0.01
PF00215	0.04	0.03	0.03	0.03	0.03	0.02	0.02	0.02	0.02	0.02	0.02	0.02	0.02	0.02	NA	NA	0.01	NA	NA	0.02	0.03	0.0	0.0	0.0	0.0	0.02	0.01	0.01	NA	0.01	0.01	0.01	NA	0.01	NA	0.01	NA	NA	NA	0.01	0.0	0.39	0.01	NA	0.04	0.01	0.01	0.01	0.01
PF04349	0.04	0.03	0.03	0.03	0.03	0.02	0.02	0.02	0.02	0.02	0.02	0.02	0.02	0.02	NA	NA	0.01	NA	NA	0.02	0.03	0.0	0.0	0.0	0.0	0.02	0.01	0.01	NA	0.01	0.01	0.01	NA	0.01	NA	0.01	NA	NA	NA	0.01	0.0	0.39	0.01	NA	0.04	0.01	0.01	0.01	0.01
PF06508	0.04	0.03	0.03	0.03	0.03	0.02	0.02	0.02	0.02	0.02	0.02	0.02	0.02	0.02	NA	NA	0.01	NA	NA	0.02	0.03	0.0	0.0	0.0	0.0	0.02	0.01	0.01	NA	0.01	0.01	0.01	NA	0.01	NA	0.01	NA	NA	NA	0.01	0.0	0.39	0.01	NA	0.04	0.01	0.01	0.01	0.01
PF01509	0.04	0.03	0.03	0.03	0.03	0.02	0.02	0.02	0.02	0.02	0.02	0.02	0.02	0.02	NA	NA	0.01	NA	NA	0.02	0.03	0.0	0.0	0.0	0.0	0.02	0.01	0.01	NA	0.01	0.01	0.01	NA	0.01	NA	0.01	NA	NA	NA	0.01	0.0	0.39	0.01	NA	0.04	0.01	0.01	0.01	0.01
PF00213	0.04	0.03	0.03	0.03	0.03	0.02	0.02	0.02	0.02	0.02	0.02	0.02	0.02	0.02	NA	NA	0.01	NA	NA	0.02	0.03	0.0	0.0	0.0	0.0	0.02	0.01	0.01	NA	0.01	0.01	0.01	NA	0.01	NA	0.01	NA	NA	NA	0.01	0.0	0.39	0.01	NA	0.04	0.01	0.01	0.01	0.01
PF00430	0.04	0.03	0.03	0.03	0.03	0.02	0.02	0.02	0.02	0.02	0.02	0.02	0.02	0.02	NA	NA	0.01	NA	NA	0.02	0.03	0.0	0.0	0.0	0.0	0.02	0.01	0.01	NA	0.01	0.01	0.01	NA	0.01	NA	0.01	NA	NA	NA	0.01	0.0	0.39	0.01	NA	0.04	0.01	0.01	0.01	0.01
PF00708	0.04	0.03	0.03	0.03	0.03	0.02	0.02	0.02	0.02	0.02	0.02	0.02	0.02	0.02	NA	NA	0.01	NA	NA	0.02	0.03	0.0	0.0	0.0	0.0	0.02	0.01	0.01	NA	0.01	0.01	0.01	NA	0.01	NA	0.01	NA	NA	NA	0.01	0.0	0.39	0.01	NA	0.04	0.01	0.01	0.01	0.01
PF03255	0.04	0.03	0.03	0.03	0.03	0.02	0.02	0.02	0.02	0.02	0.02	0.02	0.02	0.02	NA	NA	0.01	NA	NA	0.02	0.03	0.0	0.0	0.0	0.0	0.02	0.01	0.01	NA	0.01	0.01	0.01	NA	0.01	NA	0.01	NA	NA	NA	0.01	0.0	0.39	0.01	NA	0.04	0.01	0.01	0.01	0.01
PF13378	0.04	0.03	0.03	0.03	0.03	0.02	0.02	0.02	0.02	0.02	0.02	0.02	0.02	0.02	NA	NA	0.01	NA	NA	0.02	0.03	0.0	0.0	0.0	0.0	0.02	0.01	0.01	NA	0.01	0.01	0.01	NA	0.01	NA	0.01	NA	NA	NA	0.01	0.0	0.39	0.01	NA	0.04	0.01	0.01	0.01	0.01
PF07478	0.04	0.03	0.03	0.03	0.03	0.02	0.02	0.02	0.02	0.02	0.02	0.02	0.02	0.02	NA	NA	0.01	NA	NA	0.02	0.03	0.0	0.0	0.0	0.0	0.02	0.01	0.01	NA	0.01	0.01	0.01	NA	0.01	NA	0.01	NA	NA	NA	0.01	0.0	0.39	0.01	NA	0.04	0.01	0.01	0.01	0.01
PF01208	0.04	0.03	0.03	0.03	0.03	0.02	0.02	0.02	0.02	0.02	0.02	0.02	0.02	0.02	NA	NA	0.01	NA	NA	0.02	0.03	0.0	0.0	0.0	0.0	0.02	0.01	0.01	NA	0.01	0.01	0.01	NA	0.01	NA	0.01	NA	NA	NA	0.01	0.0	0.39	0.01	NA	0.04	0.01	0.01	0.01	0.01
PF01678	0.04	0.03	0.03	0.03	0.03	0.02	0.02	0.02	0.02	0.02	0.02	0.02	0.02	0.02	NA	NA	0.01	NA	NA	0.02	0.03	0.0	0.0	0.0	0.0	0.02	0.01	0.01	NA	0.01	0.01	0.01	NA	0.01	NA	0.01	NA	NA	NA	0.01	0.0	0.39	0.01	NA	0.04	0.01	0.01	0.01	0.01
PF00962	0.04	0.03	0.03	0.03	0.03	0.02	0.02	0.02	0.02	0.02	0.02	0.02	0.02	0.02	NA	NA	0.01	NA	NA	0.02	0.03	0.0	0.0	0.0	0.0	0.02	0.01	0.01	NA	0.01	0.01	0.01	NA	0.01	NA	0.01	NA	NA	NA	0.01	0.0	0.39	0.01	NA	0.04	0.01	0.01	0.01	0.01
PF00275	0.04	0.03	0.03	0.03	0.03	0.02	0.02	0.02	0.02	0.02	0.02	0.02	0.02	0.02	NA	NA	0.01	NA	NA	0.02	0.03	0.0	0.0	0.0	0.0	0.02	0.01	0.01	NA	0.01	0.01	0.01	NA	0.01	NA	0.01	NA	NA	NA	0.01	0.0	0.39	0.01	NA	0.04	0.01	0.01	0.01	0.01
PF01264	0.04	0.03	0.03	0.03	0.03	0.02	0.02	0.02	0.02	0.02	0.02	0.02	0.02	0.02	NA	NA	0.01	NA	NA	0.02	0.03	0.0	0.0	0.0	0.0	0.02	0.01	0.01	NA	0.01	0.01	0.01	NA	0.01	NA	0.01	NA	NA	NA	0.01	0.0	0.39	0.01	NA	0.04	0.01	0.01	0.01	0.01
PF00202	0.04	0.03	0.03	0.03	0.03	0.02	0.02	0.02	0.02	0.02	0.02	0.02	0.02	0.02	NA	NA	0.01	NA	NA	0.02	0.03	0.0	0.0	0.0	0.0	0.02	0.01	0.01	NA	0.01	0.01	0.01	NA	0.01	NA	0.01	NA	NA	NA	0.01	0.0	0.39	0.01	NA	0.04	0.01	0.01	0.01	0.01
PF01960	0.04	0.03	0.03	0.03	0.03	0.02	0.02	0.02	0.02	0.02	0.02	0.02	0.02	0.02	NA	NA	0.01	NA	NA	0.02	0.03	0.0	0.0	0.0	0.0	0.02	0.01	0.01	NA	0.01	0.01	0.01	NA	0.01	NA	0.01	NA	NA	NA	0.01	0.0	0.39	0.01	NA	0.04	0.01	0.01	0.01	0.01
PF01202	0.04	0.03	0.03	0.03	0.03	0.02	0.02	0.02	0.02	0.02	0.02	0.02	0.02	0.02	NA	NA	0.01	NA	NA	0.02	0.03	0.0	0.0	0.0	0.0	0.02	0.01	0.01	NA	0.01	0.01	0.01	NA	0.01	NA	0.01	NA	NA	NA	0.01	0.0	0.39	0.01	NA	0.04	0.01	0.01	0.01	0.01
PF06968	0.04	0.03	0.03	0.03	0.03	0.02	0.02	0.02	0.02	0.02	0.02	0.02	0.02	0.02	NA	NA	0.01	NA	NA	0.02	0.03	0.0	0.0	0.0	0.0	0.02	0.01	0.01	NA	0.01	0.01	0.01	NA	0.01	NA	0.01	NA	NA	NA	0.01	0.0	0.39	0.01	NA	0.04	0.01	0.01	0.01	0.01
PF00113	0.04	0.03	0.03	0.03	0.03	0.02	0.02	0.02	0.02	0.02	0.02	0.02	0.02	0.02	NA	NA	0.01	NA	NA	0.02	0.03	0.0	0.0	0.0	0.0	0.02	0.01	0.01	NA	0.01	0.01	0.01	NA	0.01	NA	0.01	NA	NA	NA	0.01	0.0	0.39	0.01	NA	0.04	0.01	0.01	0.01	0.01
PF05985	0.04	0.03	0.03	0.03	0.03	0.02	0.02	0.02	0.02	0.02	0.02	0.02	0.02	0.02	NA	NA	0.01	NA	NA	0.02	0.03	0.0	0.0	0.0	0.0	0.02	0.01	0.01	NA	0.01	0.01	0.01	NA	0.01	NA	0.01	NA	NA	NA	0.01	0.0	0.39	0.01	NA	0.04	0.01	0.01	0.01	0.01
PF02800	0.04	0.03	0.03	0.03	0.03	0.02	0.02	0.02	0.02	0.02	0.02	0.02	0.02	0.02	NA	NA	0.01	NA	NA	0.02	0.03	0.0	0.0	0.0	0.0	0.02	0.01	0.01	NA	0.01	0.01	0.01	NA	0.01	NA	0.01	NA	NA	NA	0.01	0.0	0.39	0.01	NA	0.04	0.01	0.01	0.01	0.01
PF08545	0.04	0.03	0.03	0.03	0.03	0.02	0.02	0.02	0.02	0.02	0.02	0.02	0.02	0.02	NA	NA	0.01	NA	NA	0.02	0.03	0.0	0.0	0.0	0.0	0.02	0.01	0.01	NA	0.01	0.01	0.01	NA	0.01	NA	0.01	NA	NA	NA	0.01	0.0	0.39	0.01	NA	0.04	0.01	0.01	0.01	0.01
PF07977	0.04	0.03	0.03	0.03	0.03	0.02	0.02	0.02	0.02	0.02	0.02	0.02	0.02	0.02	NA	NA	0.01	NA	NA	0.02	0.03	0.0	0.0	0.0	0.0	0.02	0.01	0.01	NA	0.01	0.01	0.01	NA	0.01	NA	0.01	NA	NA	NA	0.01	0.0	0.39	0.01	NA	0.04	0.01	0.01	0.01	0.01
PF01266	0.04	0.03	0.03	0.03	0.03	0.02	0.02	0.02	0.02	0.02	0.02	0.02	0.02	0.02	NA	NA	0.01	NA	NA	0.02	0.03	0.0	0.0	0.0	0.0	0.02	0.01	0.01	NA	0.01	0.01	0.01	NA	0.01	NA	0.01	NA	NA	NA	0.01	0.0	0.39	0.01	NA	0.04	0.01	0.01	0.01	0.01
PF08335	0.04	0.03	0.03	0.03	0.03	0.02	0.02	0.02	0.02	0.02	0.02	0.02	0.02	0.02	NA	NA	0.01	NA	NA	0.02	0.03	0.0	0.0	0.0	0.0	0.02	0.01	0.01	NA	0.01	0.01	0.01	NA	0.01	NA	0.01	NA	NA	NA	0.01	0.0	0.39	0.01	NA	0.04	0.01	0.01	0.01	0.01
PF00682	0.04	0.03	0.03	0.03	0.03	0.02	0.02	0.02	0.02	0.02	0.02	0.02	0.02	0.02	NA	NA	0.01	NA	NA	0.02	0.03	0.0	0.0	0.0	0.0	0.02	0.01	0.01	NA	0.01	0.01	0.01	NA	0.01	NA	0.01	NA	NA	NA	0.01	0.0	0.39	0.01	NA	0.04	0.01	0.01	0.01	0.01
PF00330	0.04	0.03	0.03	0.03	0.03	0.02	0.02	0.02	0.02	0.02	0.02	0.02	0.02	0.02	NA	NA	0.01	NA	NA	0.02	0.03	0.0	0.0	0.0	0.0	0.02	0.01	0.01	NA	0.01	0.01	0.01	NA	0.01	NA	0.01	NA	NA	NA	0.01	0.0	0.39	0.01	NA	0.04	0.01	0.01	0.01	0.01
PF02684	0.04	0.03	0.03	0.03	0.03	0.02	0.02	0.02	0.02	0.02	0.02	0.02	0.02	0.02	NA	NA	0.01	NA	NA	0.02	0.03	0.0	0.0	0.0	0.0	0.02	0.01	0.01	NA	0.01	0.01	0.01	NA	0.01	NA	0.01	NA	NA	NA	0.01	0.0	0.39	0.01	NA	0.04	0.01	0.01	0.01	0.01
PF03588	0.04	0.03	0.03	0.03	0.03	0.02	0.02	0.02	0.02	0.02	0.02	0.02	0.02	0.02	NA	NA	0.01	NA	NA	0.02	0.03	0.0	0.0	0.0	0.0	0.02	0.01	0.01	NA	0.01	0.01	0.01	NA	0.01	NA	0.01	NA	NA	NA	0.01	0.0	0.39	0.01	NA	0.04	0.01	0.01	0.01	0.01
PF02504	0.04	0.03	0.03	0.03	0.03	0.02	0.02	0.02	0.02	0.02	0.02	0.02	0.02	0.02	NA	NA	0.01	NA	NA	0.02	0.03	0.0	0.0	0.0	0.0	0.02	0.01	0.01	NA	0.01	0.01	0.01	NA	0.01	NA	0.01	NA	NA	NA	0.01	0.0	0.39	0.01	NA	0.04	0.01	0.01	0.01	0.01
PF00953	0.04	0.03	0.03	0.03	0.03	0.02	0.02	0.02	0.02	0.02	0.02	0.02	0.02	0.02	NA	NA	0.01	NA	NA	0.02	0.03	0.0	0.0	0.0	0.0	0.02	0.01	0.01	NA	0.01	0.01	0.01	NA	0.01	NA	0.01	NA	NA	NA	0.01	0.0	0.39	0.01	NA	0.04	0.01	0.01	0.01	0.01
PF02660	0.04	0.03	0.03	0.03	0.03	0.02	0.02	0.02	0.02	0.02	0.02	0.02	0.02	0.02	NA	NA	0.01	NA	NA	0.02	0.03	0.0	0.0	0.0	0.0	0.02	0.01	0.01	NA	0.01	0.01	0.01	NA	0.01	NA	0.01	NA	NA	NA	0.01	0.0	0.39	0.01	NA	0.04	0.01	0.01	0.01	0.01
PF00185	0.04	0.03	0.03	0.03	0.03	0.02	0.02	0.02	0.02	0.02	0.02	0.02	0.02	0.02	NA	NA	0.01	NA	NA	0.02	0.03	0.0	0.0	0.0	0.0	0.02	0.01	0.01	NA	0.01	0.01	0.01	NA	0.01	NA	0.01	NA	NA	NA	0.01	0.0	0.39	0.01	NA	0.04	0.01	0.01	0.01	0.01
PF01636	0.04	0.03	0.03	0.03	0.03	0.02	0.02	0.02	0.02	0.02	0.02	0.02	0.02	0.02	NA	NA	0.01	NA	NA	0.02	0.03	0.0	0.0	0.0	0.0	0.02	0.01	0.01	NA	0.01	0.01	0.01	NA	0.01	NA	0.01	NA	NA	NA	0.01	0.0	0.39	0.01	NA	0.04	0.01	0.01	0.01	0.01
PF14572	0.04	0.03	0.03	0.03	0.03	0.02	0.02	0.02	0.02	0.02	0.02	0.02	0.02	0.02	NA	NA	0.01	NA	NA	0.02	0.03	0.0	0.0	0.0	0.0	0.02	0.01	0.01	NA	0.01	0.01	0.01	NA	0.01	NA	0.01	NA	NA	NA	0.01	0.0	0.39	0.01	NA	0.04	0.01	0.01	0.01	0.01
PF00977	0.04	0.03	0.03	0.03	0.03	0.02	0.02	0.02	0.02	0.02	0.02	0.02	0.02	0.02	NA	NA	0.01	NA	NA	0.02	0.03	0.0	0.0	0.0	0.0	0.02	0.01	0.01	NA	0.01	0.01	0.01	NA	0.01	NA	0.01	NA	NA	NA	0.01	0.0	0.39	0.01	NA	0.04	0.01	0.01	0.01	0.01
PF00815	0.04	0.03	0.03	0.03	0.03	0.02	0.02	0.02	0.02	0.02	0.02	0.02	0.02	0.02	NA	NA	0.01	NA	NA	0.02	0.03	0.0	0.0	0.0	0.0	0.02	0.01	0.01	NA	0.01	0.01	0.01	NA	0.01	NA	0.01	NA	NA	NA	0.01	0.0	0.39	0.01	NA	0.04	0.01	0.01	0.01	0.01
PF00625	0.04	0.03	0.03	0.03	0.03	0.02	0.02	0.02	0.02	0.02	0.02	0.02	0.02	0.02	NA	NA	0.01	NA	NA	0.02	0.03	0.0	0.0	0.0	0.0	0.02	0.01	0.01	NA	0.01	0.01	0.01	NA	0.01	NA	0.01	NA	NA	NA	0.01	0.0	0.39	0.01	NA	0.04	0.01	0.01	0.01	0.01
PF01502	0.04	0.03	0.03	0.03	0.03	0.02	0.02	0.02	0.02	0.02	0.02	0.02	0.02	0.02	NA	NA	0.01	NA	NA	0.02	0.03	0.0	0.0	0.0	0.0	0.02	0.01	0.01	NA	0.01	0.01	0.01	NA	0.01	NA	0.01	NA	NA	NA	0.01	0.0	0.39	0.01	NA	0.04	0.01	0.01	0.01	0.01
PF00117	0.04	0.03	0.03	0.03	0.03	0.02	0.02	0.02	0.02	0.02	0.02	0.02	0.02	0.02	NA	NA	0.01	NA	NA	0.02	0.03	0.0	0.0	0.0	0.0	0.02	0.01	0.01	NA	0.01	0.01	0.01	NA	0.01	NA	0.01	NA	NA	NA	0.01	0.0	0.39	0.01	NA	0.04	0.01	0.01	0.01	0.01
PF00155	0.04	0.03	0.03	0.03	0.03	0.02	0.02	0.02	0.02	0.02	0.02	0.02	0.02	0.02	NA	NA	0.01	NA	NA	0.02	0.03	0.0	0.0	0.0	0.0	0.02	0.01	0.01	NA	0.01	0.01	0.01	NA	0.01	NA	0.01	NA	NA	NA	0.01	0.0	0.39	0.01	NA	0.04	0.01	0.01	0.01	0.01
PF00576	0.04	0.03	0.03	0.03	0.03	0.02	0.02	0.02	0.02	0.02	0.02	0.02	0.02	0.02	NA	NA	0.01	NA	NA	0.02	0.03	0.0	0.0	0.0	0.0	0.02	0.01	0.01	NA	0.01	0.01	0.01	NA	0.01	NA	0.01	NA	NA	NA	0.01	0.0	0.39	0.01	NA	0.04	0.01	0.01	0.01	0.01
PF02878	0.04	0.03	0.03	0.03	0.03	0.02	0.02	0.02	0.02	0.02	0.02	0.02	0.02	0.02	NA	NA	0.01	NA	NA	0.02	0.03	0.0	0.0	0.0	0.0	0.02	0.01	0.01	NA	0.01	0.01	0.01	NA	0.01	NA	0.01	NA	NA	NA	0.01	0.0	0.39	0.01	NA	0.04	0.01	0.01	0.01	0.01
PF01979	0.04	0.03	0.03	0.03	0.03	0.02	0.02	0.02	0.02	0.02	0.02	0.02	0.02	0.02	NA	NA	0.01	NA	NA	0.02	0.03	0.0	0.0	0.0	0.0	0.02	0.01	0.01	NA	0.01	0.01	0.01	NA	0.01	NA	0.01	NA	NA	NA	0.01	0.0	0.39	0.01	NA	0.04	0.01	0.01	0.01	0.01
PF01175	0.04	0.03	0.03	0.03	0.03	0.02	0.02	0.02	0.02	0.02	0.02	0.02	0.02	0.02	NA	NA	0.01	NA	NA	0.02	0.03	0.0	0.0	0.0	0.0	0.02	0.01	0.01	NA	0.01	0.01	0.01	NA	0.01	NA	0.01	NA	NA	NA	0.01	0.0	0.39	0.01	NA	0.04	0.01	0.01	0.01	0.01
PF00890	0.04	0.03	0.03	0.03	0.03	0.02	0.02	0.02	0.02	0.02	0.02	0.02	0.02	0.02	NA	NA	0.01	NA	NA	0.02	0.03	0.0	0.0	0.0	0.0	0.02	0.01	0.01	NA	0.01	0.01	0.01	NA	0.01	NA	0.01	NA	NA	NA	0.01	0.0	0.39	0.01	NA	0.04	0.01	0.01	0.01	0.01
PF01513	0.04	0.03	0.03	0.03	0.03	0.02	0.02	0.02	0.02	0.02	0.02	0.02	0.02	0.02	NA	NA	0.01	NA	NA	0.02	0.03	0.0	0.0	0.0	0.0	0.02	0.01	0.01	NA	0.01	0.01	0.01	NA	0.01	NA	0.01	NA	NA	NA	0.01	0.0	0.39	0.01	NA	0.04	0.01	0.01	0.01	0.01
PF02606	0.04	0.03	0.03	0.03	0.03	0.02	0.02	0.02	0.02	0.02	0.02	0.02	0.02	0.02	NA	NA	0.01	NA	NA	0.02	0.03	0.0	0.0	0.0	0.0	0.02	0.01	0.01	NA	0.01	0.01	0.01	NA	0.01	NA	0.01	NA	NA	NA	0.01	0.0	0.39	0.01	NA	0.04	0.01	0.01	0.01	0.01
PF00132	0.04	0.03	0.03	0.03	0.03	0.02	0.02	0.02	0.02	0.02	0.02	0.02	0.02	0.02	NA	NA	0.01	NA	NA	0.02	0.03	0.0	0.0	0.0	0.0	0.02	0.01	0.01	NA	0.01	0.01	0.01	NA	0.01	NA	0.01	NA	NA	NA	0.01	0.0	0.39	0.01	NA	0.04	0.01	0.01	0.01	0.01
PF01225	0.04	0.03	0.03	0.03	0.03	0.02	0.02	0.02	0.02	0.02	0.02	0.02	0.02	0.02	NA	NA	0.01	NA	NA	0.02	0.03	0.0	0.0	0.0	0.0	0.02	0.01	0.01	NA	0.01	0.01	0.01	NA	0.01	NA	0.01	NA	NA	NA	0.01	0.0	0.39	0.01	NA	0.04	0.01	0.01	0.01	0.01
PF00351	0.04	0.03	0.03	0.03	0.03	0.02	0.02	0.02	0.02	0.02	0.02	0.02	0.02	0.02	NA	NA	0.01	NA	NA	0.02	0.03	0.0	0.0	0.0	0.0	0.02	0.01	0.01	NA	0.01	0.01	0.01	NA	0.01	NA	0.01	NA	NA	NA	0.01	0.0	0.39	0.01	NA	0.04	0.01	0.01	0.01	0.01
PF01470	0.04	0.03	0.03	0.03	0.03	0.02	0.02	0.02	0.02	0.02	0.02	0.02	0.02	0.02	NA	NA	0.01	NA	NA	0.02	0.03	0.0	0.0	0.0	0.0	0.02	0.01	0.01	NA	0.01	0.01	0.01	NA	0.01	NA	0.01	NA	NA	NA	0.01	0.0	0.39	0.01	NA	0.04	0.01	0.01	0.01	0.01
PF10590	0.04	0.03	0.03	0.03	0.03	0.02	0.02	0.02	0.02	0.02	0.02	0.02	0.02	0.02	NA	NA	0.01	NA	NA	0.02	0.03	0.0	0.0	0.0	0.0	0.02	0.01	0.01	NA	0.01	0.01	0.01	NA	0.01	NA	0.01	NA	NA	NA	0.01	0.0	0.39	0.01	NA	0.04	0.01	0.01	0.01	0.01
PF03740	0.04	0.03	0.03	0.03	0.03	0.02	0.02	0.02	0.02	0.02	0.02	0.02	0.02	0.02	NA	NA	0.01	NA	NA	0.02	0.03	0.0	0.0	0.0	0.0	0.02	0.01	0.01	NA	0.01	0.01	0.01	NA	0.01	NA	0.01	NA	NA	NA	0.01	0.0	0.39	0.01	NA	0.04	0.01	0.01	0.01	0.01
PF00171	0.04	0.03	0.03	0.03	0.03	0.02	0.02	0.02	0.02	0.02	0.02	0.02	0.02	0.02	NA	NA	0.01	NA	NA	0.02	0.03	0.0	0.0	0.0	0.0	0.02	0.01	0.01	NA	0.01	0.01	0.01	NA	0.01	NA	0.01	NA	NA	NA	0.01	0.0	0.39	0.01	NA	0.04	0.01	0.01	0.01	0.01
PF04095	0.04	0.03	0.03	0.03	0.03	0.02	0.02	0.02	0.02	0.02	0.02	0.02	0.02	0.02	NA	NA	0.01	NA	NA	0.02	0.03	0.0	0.0	0.0	0.0	0.02	0.01	0.01	NA	0.01	0.01	0.01	NA	0.01	NA	0.01	NA	NA	NA	0.01	0.0	0.39	0.01	NA	0.04	0.01	0.01	0.01	0.01
PF00696	0.04	0.03	0.03	0.03	0.03	0.02	0.02	0.02	0.02	0.02	0.02	0.02	0.02	0.02	NA	NA	0.01	NA	NA	0.02	0.03	0.0	0.0	0.0	0.0	0.02	0.01	0.01	NA	0.01	0.01	0.01	NA	0.01	NA	0.01	NA	NA	NA	0.01	0.0	0.39	0.01	NA	0.04	0.01	0.01	0.01	0.01
PF01259	0.04	0.03	0.03	0.03	0.03	0.02	0.02	0.02	0.02	0.02	0.02	0.02	0.02	0.02	NA	NA	0.01	NA	NA	0.02	0.03	0.0	0.0	0.0	0.0	0.02	0.01	0.01	NA	0.01	0.01	0.01	NA	0.01	NA	0.01	NA	NA	NA	0.01	0.0	0.39	0.01	NA	0.04	0.01	0.01	0.01	0.01
PF02769	0.04	0.03	0.03	0.03	0.03	0.02	0.02	0.02	0.02	0.02	0.02	0.02	0.02	0.02	NA	NA	0.01	NA	NA	0.02	0.03	0.0	0.0	0.0	0.0	0.02	0.01	0.01	NA	0.01	0.01	0.01	NA	0.01	NA	0.01	NA	NA	NA	0.01	0.0	0.39	0.01	NA	0.04	0.01	0.01	0.01	0.01
PF01071	0.04	0.03	0.03	0.03	0.03	0.02	0.02	0.02	0.02	0.02	0.02	0.02	0.02	0.02	NA	NA	0.01	NA	NA	0.02	0.03	0.0	0.0	0.0	0.0	0.02	0.01	0.01	NA	0.01	0.01	0.01	NA	0.01	NA	0.01	NA	NA	NA	0.01	0.0	0.39	0.01	NA	0.04	0.01	0.01	0.01	0.01
PF00507	0.04	0.03	0.03	0.03	0.03	0.02	0.02	0.02	0.02	0.02	0.02	0.02	0.02	0.02	NA	NA	0.01	NA	NA	0.02	0.03	0.0	0.0	0.0	0.0	0.02	0.01	0.01	NA	0.01	0.01	0.01	NA	0.01	NA	0.01	NA	NA	NA	0.01	0.0	0.39	0.01	NA	0.04	0.01	0.01	0.01	0.01
PF03746	0.04	0.03	0.03	0.03	0.03	0.02	0.02	0.02	0.02	0.02	0.02	0.02	0.02	0.02	NA	NA	0.01	NA	NA	0.02	0.03	0.0	0.0	0.0	0.0	0.02	0.01	0.01	NA	0.01	0.01	0.01	NA	0.01	NA	0.01	NA	NA	NA	0.01	0.0	0.39	0.01	NA	0.04	0.01	0.01	0.01	0.01
PF00156	0.04	0.03	0.03	0.03	0.03	0.02	0.02	0.02	0.02	0.02	0.02	0.02	0.02	0.02	NA	NA	0.01	NA	NA	0.02	0.03	0.0	0.0	0.0	0.0	0.02	0.01	0.01	NA	0.01	0.01	0.01	NA	0.01	NA	0.01	NA	NA	NA	0.01	0.0	0.39	0.01	NA	0.04	0.01	0.01	0.01	0.01
PF01180	0.04	0.03	0.03	0.03	0.03	0.02	0.02	0.02	0.02	0.02	0.02	0.02	0.02	0.02	NA	NA	0.01	NA	NA	0.02	0.03	0.0	0.0	0.0	0.0	0.02	0.01	0.01	NA	0.01	0.01	0.01	NA	0.01	NA	0.01	NA	NA	NA	0.01	0.0	0.39	0.01	NA	0.04	0.01	0.01	0.01	0.01
PF05221	0.04	0.03	0.03	0.03	0.03	0.02	0.02	0.02	0.02	0.02	0.02	0.02	0.02	0.02	NA	NA	0.01	NA	NA	0.02	0.03	0.0	0.0	0.0	0.0	0.02	0.01	0.01	NA	0.01	0.01	0.01	NA	0.01	NA	0.01	NA	NA	NA	0.01	0.0	0.39	0.01	NA	0.04	0.01	0.01	0.01	0.01
PF00793	0.04	0.03	0.03	0.03	0.03	0.02	0.02	0.02	0.02	0.02	0.02	0.02	0.02	0.02	NA	NA	0.01	NA	NA	0.02	0.03	0.0	0.0	0.0	0.0	0.02	0.01	0.01	NA	0.01	0.01	0.01	NA	0.01	NA	0.01	NA	NA	NA	0.01	0.0	0.39	0.01	NA	0.04	0.01	0.01	0.01	0.01
PF08544	0.04	0.03	0.03	0.03	0.03	0.02	0.02	0.02	0.02	0.02	0.02	0.02	0.02	0.02	NA	NA	0.01	NA	NA	0.02	0.03	0.0	0.0	0.0	0.0	0.02	0.01	0.01	NA	0.01	0.01	0.01	NA	0.01	NA	0.01	NA	NA	NA	0.01	0.0	0.39	0.01	NA	0.04	0.01	0.01	0.01	0.01
PF02542	0.04	0.03	0.03	0.03	0.03	0.02	0.02	0.02	0.02	0.02	0.02	0.02	0.02	0.02	NA	NA	0.01	NA	NA	0.02	0.03	0.0	0.0	0.0	0.0	0.02	0.01	0.01	NA	0.01	0.01	0.01	NA	0.01	NA	0.01	NA	NA	NA	0.01	0.0	0.39	0.01	NA	0.04	0.01	0.01	0.01	0.01
PF02401	0.04	0.03	0.03	0.03	0.03	0.02	0.02	0.02	0.02	0.02	0.02	0.02	0.02	0.02	NA	NA	0.01	NA	NA	0.02	0.03	0.0	0.0	0.0	0.0	0.02	0.01	0.01	NA	0.01	0.01	0.01	NA	0.01	NA	0.01	NA	NA	NA	0.01	0.0	0.39	0.01	NA	0.04	0.01	0.01	0.01	0.01
PF01118	0.04	0.03	0.03	0.03	0.03	0.02	0.02	0.02	0.02	0.02	0.02	0.02	0.02	0.02	NA	NA	0.01	NA	NA	0.02	0.03	0.0	0.0	0.0	0.0	0.02	0.01	0.01	NA	0.01	0.01	0.01	NA	0.01	NA	0.01	NA	NA	NA	0.01	0.0	0.39	0.01	NA	0.04	0.01	0.01	0.01	0.01
PF00072	0.04	0.03	0.03	0.03	0.03	0.02	0.02	0.02	0.02	0.02	0.02	0.02	0.02	0.02	NA	NA	0.01	NA	NA	0.02	0.03	0.0	0.0	0.0	0.0	0.02	0.01	0.01	NA	0.01	0.01	0.01	NA	0.01	NA	0.01	NA	NA	NA	0.01	0.0	0.39	0.01	NA	0.04	0.01	0.01	0.01	0.01
PF02746	0.04	0.03	0.03	0.03	0.03	0.02	0.02	0.02	0.02	0.02	0.02	0.02	0.02	0.02	NA	NA	0.01	NA	NA	0.02	0.03	0.0	0.0	0.0	0.0	0.02	0.01	0.01	NA	0.01	0.01	0.01	NA	0.01	NA	0.01	NA	NA	NA	0.01	0.0	0.39	0.01	NA	0.04	0.01	0.01	0.01	0.01
PF01820	0.04	0.03	0.03	0.03	0.03	0.02	0.02	0.02	0.02	0.02	0.02	0.02	0.02	0.02	NA	NA	0.01	NA	NA	0.02	0.03	0.0	0.0	0.0	0.0	0.02	0.01	0.01	NA	0.01	0.01	0.01	NA	0.01	NA	0.01	NA	NA	NA	0.01	0.0	0.39	0.01	NA	0.04	0.01	0.01	0.01	0.01
PF00583	0.04	0.03	0.03	0.03	0.03	0.02	0.02	0.02	0.02	0.02	0.02	0.02	0.02	0.02	NA	NA	0.01	NA	NA	0.02	0.03	0.0	0.0	0.0	0.0	0.02	0.01	0.01	NA	0.01	0.01	0.01	NA	0.01	NA	0.01	NA	NA	NA	0.01	0.0	0.39	0.01	NA	0.04	0.01	0.01	0.01	0.01
PF13193	0.04	0.03	0.03	0.03	0.03	0.02	0.02	0.02	0.02	0.02	0.02	0.02	0.02	0.02	NA	NA	0.01	NA	NA	0.02	0.03	0.0	0.0	0.0	0.0	0.02	0.01	0.01	NA	0.01	0.01	0.01	NA	0.01	NA	0.01	NA	NA	NA	0.01	0.0	0.39	0.01	NA	0.04	0.01	0.01	0.01	0.01
PF00501	0.04	0.03	0.03	0.03	0.03	0.02	0.02	0.02	0.02	0.02	0.02	0.02	0.02	0.02	NA	NA	0.01	NA	NA	0.02	0.03	0.0	0.0	0.0	0.0	0.02	0.01	0.01	NA	0.01	0.01	0.01	NA	0.01	NA	0.01	NA	NA	NA	0.01	0.0	0.39	0.01	NA	0.04	0.01	0.01	0.01	0.01
PF04055	0.04	0.03	0.03	0.03	0.03	0.02	0.02	0.02	0.02	0.02	0.02	0.02	0.02	0.02	NA	NA	0.01	NA	NA	0.02	0.03	0.0	0.0	0.0	0.0	0.02	0.01	0.01	NA	0.01	0.01	0.01	NA	0.01	NA	0.01	NA	NA	NA	0.01	0.0	0.39	0.01	NA	0.04	0.01	0.01	0.01	0.01
PF03952	0.04	0.03	0.03	0.03	0.03	0.02	0.02	0.02	0.02	0.02	0.02	0.02	0.02	0.02	NA	NA	0.01	NA	NA	0.02	0.03	0.0	0.0	0.0	0.0	0.02	0.01	0.01	NA	0.01	0.01	0.01	NA	0.01	NA	0.01	NA	NA	NA	0.01	0.0	0.39	0.01	NA	0.04	0.01	0.01	0.01	0.01
PF00206	0.04	0.03	0.03	0.03	0.03	0.02	0.02	0.02	0.02	0.02	0.02	0.02	0.02	0.02	NA	NA	0.01	NA	NA	0.02	0.03	0.0	0.0	0.0	0.0	0.02	0.01	0.01	NA	0.01	0.01	0.01	NA	0.01	NA	0.01	NA	NA	NA	0.01	0.0	0.39	0.01	NA	0.04	0.01	0.01	0.01	0.01
PF00044	0.04	0.03	0.03	0.03	0.03	0.02	0.02	0.02	0.02	0.02	0.02	0.02	0.02	0.02	NA	NA	0.01	NA	NA	0.02	0.03	0.0	0.0	0.0	0.0	0.02	0.01	0.01	NA	0.01	0.01	0.01	NA	0.01	NA	0.01	NA	NA	NA	0.01	0.0	0.39	0.01	NA	0.04	0.01	0.01	0.01	0.01
PF08541	0.04	0.03	0.03	0.03	0.03	0.02	0.02	0.02	0.02	0.02	0.02	0.02	0.02	0.02	NA	NA	0.01	NA	NA	0.02	0.03	0.0	0.0	0.0	0.0	0.02	0.01	0.01	NA	0.01	0.01	0.01	NA	0.01	NA	0.01	NA	NA	NA	0.01	0.0	0.39	0.01	NA	0.04	0.01	0.01	0.01	0.01
PF01966	0.04	0.03	0.03	0.03	0.03	0.02	0.02	0.02	0.02	0.02	0.02	0.02	0.02	0.02	NA	NA	0.01	NA	NA	0.02	0.03	0.0	0.0	0.0	0.0	0.02	0.01	0.01	NA	0.01	0.01	0.01	NA	0.01	NA	0.01	NA	NA	NA	0.01	0.0	0.39	0.01	NA	0.04	0.01	0.01	0.01	0.01
PF08502	0.04	0.03	0.03	0.03	0.03	0.02	0.02	0.02	0.02	0.02	0.02	0.02	0.02	0.02	NA	NA	0.01	NA	NA	0.02	0.03	0.0	0.0	0.0	0.0	0.02	0.01	0.01	NA	0.01	0.01	0.01	NA	0.01	NA	0.01	NA	NA	NA	0.01	0.0	0.39	0.01	NA	0.04	0.01	0.01	0.01	0.01
PF10555	0.04	0.03	0.03	0.03	0.03	0.02	0.02	0.02	0.02	0.02	0.02	0.02	0.02	0.02	NA	NA	0.01	NA	NA	0.02	0.03	0.0	0.0	0.0	0.0	0.02	0.01	0.01	NA	0.01	0.01	0.01	NA	0.01	NA	0.01	NA	NA	NA	0.01	0.0	0.39	0.01	NA	0.04	0.01	0.01	0.01	0.01
PF02729	0.04	0.03	0.03	0.03	0.03	0.02	0.02	0.02	0.02	0.02	0.02	0.02	0.02	0.02	NA	NA	0.01	NA	NA	0.02	0.03	0.0	0.0	0.0	0.0	0.02	0.01	0.01	NA	0.01	0.01	0.01	NA	0.01	NA	0.01	NA	NA	NA	0.01	0.0	0.39	0.01	NA	0.04	0.01	0.01	0.01	0.01
PF13793	0.04	0.03	0.03	0.03	0.03	0.02	0.02	0.02	0.02	0.02	0.02	0.02	0.02	0.02	NA	NA	0.01	NA	NA	0.02	0.03	0.0	0.0	0.0	0.0	0.02	0.01	0.01	NA	0.01	0.01	0.01	NA	0.01	NA	0.01	NA	NA	NA	0.01	0.0	0.39	0.01	NA	0.04	0.01	0.01	0.01	0.01
PF02880	0.04	0.03	0.03	0.03	0.03	0.02	0.02	0.02	0.02	0.02	0.02	0.02	0.02	0.02	NA	NA	0.01	NA	NA	0.02	0.03	0.0	0.0	0.0	0.0	0.02	0.01	0.01	NA	0.01	0.01	0.01	NA	0.01	NA	0.01	NA	NA	NA	0.01	0.0	0.39	0.01	NA	0.04	0.01	0.01	0.01	0.01
PF00408	0.04	0.03	0.03	0.03	0.03	0.02	0.02	0.02	0.02	0.02	0.02	0.02	0.02	0.02	NA	NA	0.01	NA	NA	0.02	0.03	0.0	0.0	0.0	0.0	0.02	0.01	0.01	NA	0.01	0.01	0.01	NA	0.01	NA	0.01	NA	NA	NA	0.01	0.0	0.39	0.01	NA	0.04	0.01	0.01	0.01	0.01
PF02879	0.04	0.03	0.03	0.03	0.03	0.02	0.02	0.02	0.02	0.02	0.02	0.02	0.02	0.02	NA	NA	0.01	NA	NA	0.02	0.03	0.0	0.0	0.0	0.0	0.02	0.01	0.01	NA	0.01	0.01	0.01	NA	0.01	NA	0.01	NA	NA	NA	0.01	0.0	0.39	0.01	NA	0.04	0.01	0.01	0.01	0.01
PF17391	0.04	0.03	0.03	0.03	0.03	0.02	0.02	0.02	0.02	0.02	0.02	0.02	0.02	0.02	NA	NA	0.01	NA	NA	0.02	0.03	0.0	0.0	0.0	0.0	0.02	0.01	0.01	NA	0.01	0.01	0.01	NA	0.01	NA	0.01	NA	NA	NA	0.01	0.0	0.39	0.01	NA	0.04	0.01	0.01	0.01	0.01
PF17392	0.04	0.03	0.03	0.03	0.03	0.02	0.02	0.02	0.02	0.02	0.02	0.02	0.02	0.02	NA	NA	0.01	NA	NA	0.02	0.03	0.0	0.0	0.0	0.0	0.02	0.01	0.01	NA	0.01	0.01	0.01	NA	0.01	NA	0.01	NA	NA	NA	0.01	0.0	0.39	0.01	NA	0.04	0.01	0.01	0.01	0.01
PF02910	0.04	0.03	0.03	0.03	0.03	0.02	0.02	0.02	0.02	0.02	0.02	0.02	0.02	0.02	NA	NA	0.01	NA	NA	0.02	0.03	0.0	0.0	0.0	0.0	0.02	0.01	0.01	NA	0.01	0.01	0.01	NA	0.01	NA	0.01	NA	NA	NA	0.01	0.0	0.39	0.01	NA	0.04	0.01	0.01	0.01	0.01
NA: BayesTraits framework does not support values without any variation for the study, i.e. all ones or zeros. These values were denoted as “NA”.
[truncated: 24 more columns]

## Sheet: T3E vs defense
T3E\Defense	PF08843	PF09952	PF17194	PF11459	PF13338	PF18019	PF01867	PF08798	PF09481	PF09485	PF09704	PF09707	PF09344	PF13175	PF13361	PF00580	PF08878	PF00270	PF00271	PF13289	PF13676	PF14236	DruB	DruC	DruD	PF09369	PF09660	PF09661	PF02463	PF09664	PF11796	PF09983	PF04380	PF00145	PF01555	PF01844	PF02384	PF04851	PF08463	PF10544	PF10593	PF12161	PF13156	PF01170	PF01420	PF03852	PF04313	PF11867	PF14511
PF0154628	0.7	1.39	4.5	4.5	0.77	3.75	3.75	3.75	3.75	3.75	3.75	3.75	3.75	0.15	0.03	0.03	1.5	0.03	0.03	5.03	3.82	0.03	0.03	0.03	0.03	0.33	1.86	2.06	0.03	1.86	1.86	0.86	0.03	6.73	0.03	1.54	0.03	0.03	0.03	2.48	4.44	2.91	0.76	0.03	3.95	6.17	2.8	1.26	1.26
PF0768714	0.7	1.39	4.5	4.5	0.77	3.75	3.75	3.75	3.75	3.75	3.75	3.75	3.75	0.15	0.03	0.03	1.5	0.03	0.03	5.03	3.82	0.03	0.03	0.03	0.03	0.33	1.86	2.06	0.03	1.86	1.86	0.86	0.03	6.73	0.03	1.54	0.03	0.03	0.03	2.48	4.44	2.91	0.76	0.03	3.95	6.17	2.8	1.26	1.26
PF0438917	0.7	1.39	4.5	4.5	0.77	3.75	3.75	3.75	3.75	3.75	3.75	3.75	3.75	0.15	0.03	0.03	1.5	0.03	0.03	5.03	3.82	0.03	0.03	0.03	0.03	0.33	1.86	2.06	0.03	1.86	1.86	0.86	0.03	6.73	0.03	1.54	0.03	0.03	0.03	2.48	4.44	2.91	0.76	0.03	3.95	6.17	2.8	1.26	1.26
PF0115619	0.31	0.59	1.11	1.11	2.96	2.22	2.22	2.22	2.22	2.22	2.22	2.22	2.22	0.97	0.02	0.02	0.27	0.02	0.02	1.42	0.7	0.02	0.02	0.02	0.02	0.28	1.34	1.39	0.02	1.34	1.34	0.87	0.02	3.09	0.02	0.31	0.02	0.02	0.02	2.15	0.78	3.39	0.17	0.02	0.74	1.65	1.04	0.3	0.3
PF134196	0.79	1.15	0.6	0.6	2.52	0.64	0.64	0.64	0.64	0.64	0.64	0.64	0.64	0.34	0.03	0.03	1.42	0.03	0.03	4.86	0.3	0.03	0.03	0.03	0.03	0.98	0.82	1.57	0.03	0.82	0.82	2.58	0.03	0.39	0.03	2.28	0.03	0.03	0.03	0.15	0.18	1.44	1.19	0.03	3.67	0.0	0.43	0.93	0.93
PF0070226	0.79	1.15	0.6	0.6	2.52	0.64	0.64	0.64	0.64	0.64	0.64	0.64	0.64	0.34	0.03	0.03	1.42	0.03	0.03	4.86	0.3	0.03	0.03	0.03	0.03	0.98	0.82	1.57	0.03	0.82	0.82	2.58	0.03	0.39	0.03	2.28	0.03	0.03	0.03	0.15	0.17	1.44	1.19	0.03	3.67	0.0	0.43	0.93	0.93
PF127107	0.79	1.15	0.6	0.6	2.52	0.64	0.64	0.64	0.64	0.64	0.64	0.64	0.64	0.34	0.03	0.03	1.42	0.03	0.03	4.86	0.3	0.03	0.03	0.03	0.03	0.98	0.82	1.57	0.03	0.82	0.82	2.58	0.03	0.39	0.03	2.28	0.03	0.03	0.03	0.14	0.18	1.44	1.19	0.03	3.67	0.0	0.43	0.93	0.93
PF132426	0.79	1.15	0.6	0.6	2.52	0.64	0.64	0.64	0.64	0.64	0.64	0.64	0.64	0.34	0.03	0.03	1.42	0.03	0.03	4.86	0.3	0.03	0.03	0.03	0.03	0.98	0.82	1.57	0.03	0.82	0.82	2.58	0.03	0.39	0.03	2.28	0.03	0.03	0.03	0.14	0.18	1.44	1.19	0.03	3.67	-0.0	0.43	0.93	0.93
PF0581911	0.04	0.03	0.03	0.03	0.03	0.02	0.02	0.02	0.02	0.02	0.02	0.02	0.02	0.02	NA	NA	0.01	NA	NA	0.02	0.03	0.0	0.0	0.0	0.0	0.02	0.01	0.01	NA	0.01	0.01	0.01	NA	0.01	NA	0.01	NA	NA	NA	0.01	0.0	0.39	0.01	NA	0.04	0.01	0.01	0.01	0.01
PF135166	0.04	0.03	0.03	0.03	0.03	0.02	0.02	0.02	0.02	0.02	0.02	0.02	0.02	0.02	NA	NA	0.01	NA	NA	0.02	0.03	0.0	0.0	0.0	0.0	0.02	0.01	0.01	NA	0.01	0.01	0.01	NA	0.01	NA	0.01	NA	NA	NA	0.01	0.0	0.39	0.01	NA	0.04	0.01	0.01	0.01	0.01
PF138556	0.04	0.03	0.03	0.03	0.03	0.02	0.02	0.02	0.02	0.02	0.02	0.02	0.02	0.02	NA	NA	0.01	NA	NA	0.02	0.03	0.0	0.0	0.0	0.0	0.02	0.01	0.01	NA	0.01	0.01	0.01	NA	0.01	NA	0.01	NA	NA	NA	0.01	0.0	0.39	0.01	NA	0.04	0.01	0.01	0.01	0.01
PF0064633	0.31	0.59	1.11	1.11	2.96	2.22	2.22	2.22	2.22	2.22	2.22	2.22	2.22	0.97	0.02	0.02	0.27	0.02	0.02	1.42	0.7	0.02	0.02	0.02	0.02	0.28	1.34	1.39	0.02	1.34	1.34	0.87	0.02	3.09	0.02	0.31	0.02	0.02	0.02	2.15	0.78	3.39	0.17	0.02	0.74	1.65	1.04	0.3	0.3
PF133066	0.68	4.58	1.07	1.07	1.35	0.68	0.68	0.68	0.68	0.68	0.68	0.68	0.68	3.31	0.0	0.0	0.49	0.0	0.0	0.44	0.86	0.0	0.0	0.0	0.0	3.35	0.26	0.27	0.0	0.26	0.26	3.56	0.0	2.3	0.0	0.99	0.0	0.0	0.0	0.81	1.04	2.01	0.54	0.0	1.42	3.37	0.26	3.95	3.95
PF0342116	0.04	0.03	0.03	0.03	0.03	0.02	0.02	0.02	0.02	0.02	0.02	0.02	0.02	0.02	NA	NA	0.01	NA	NA	0.02	0.03	0.0	0.0	0.0	0.0	0.02	0.01	0.01	NA	0.01	0.01	0.01	NA	0.01	NA	0.01	NA	NA	NA	0.01	0.0	0.39	0.01	NA	0.04	0.01	0.01	0.01	0.01
PF128547	3.62	2.08	0.71	0.71	0.86	2.09	2.09	2.09	2.09	2.09	2.09	2.09	2.09	0.4	0.01	0.01	1.15	0.01	0.01	2.64	2.86	0.01	0.01	0.01	0.01	1.55	1.46	1.68	0.01	1.46	1.46	0.27	0.01	0.51	0.01	0.25	0.01	0.01	0.01	0.64	1.49	2.28	0.88	0.01	1.93	0.51	4.71	0.91	0.91
PF0153520	3.62	2.08	0.71	0.71	0.85	2.09	2.09	2.09	2.09	2.09	2.09	2.09	2.09	0.41	0.01	0.01	1.15	0.01	0.01	2.64	2.86	0.01	0.01	0.01	0.01	1.55	1.46	1.68	0.01	1.46	1.46	0.27	0.01	0.51	0.01	0.25	0.01	0.01	0.01	0.64	1.49	2.28	0.88	0.01	1.93	0.54	4.71	0.91	0.91
PF138126	3.62	2.08	0.71	0.71	0.85	2.09	2.09	2.09	2.09	2.09	2.09	2.09	2.09	0.4	0.01	0.01	1.15	0.01	0.01	2.64	2.86	0.01	0.01	0.01	0.01	1.55	1.46	1.68	0.01	1.46	1.46	0.27	0.01	0.51	0.01	0.25	0.01	0.01	0.01	0.64	1.49	2.28	0.88	0.01	1.93	0.56	4.71	0.91	0.91
PF117258	0.04	0.03	0.03	0.03	0.03	0.02	0.02	0.02	0.02	0.02	0.02	0.02	0.02	0.02	NA	NA	0.01	NA	NA	0.02	0.03	0.0	0.0	0.0	0.0	0.02	0.01	0.01	NA	0.01	0.01	0.01	NA	0.01	NA	0.01	NA	NA	NA	0.01	0.0	0.39	0.01	NA	0.04	0.01	0.01	0.01	0.01
PF0354314	1.37	1.89	2.24	2.24	1.33	3.3	3.3	3.3	3.3	3.3	3.3	3.3	3.3	0.16	0.02	0.02	0.35	0.02	0.02	1.61	2.6	0.02	0.02	0.02	0.02	0.53	2.62	4.13	0.02	2.62	2.62	1.39	0.02	3.24	0.02	1.33	0.02	0.02	0.02	3.09	4.91	2.82	0.73	0.02	0.93	4.7	1.01	0.42	0.42
PF144966	0.04	0.03	0.03	0.03	0.03	0.02	0.02	0.02	0.02	0.02	0.02	0.02	0.02	0.02	NA	NA	0.01	NA	NA	0.02	0.03	0.0	0.0	0.0	0.0	0.02	0.01	0.01	NA	0.01	0.01	0.01	NA	0.01	NA	0.01	NA	NA	NA	0.01	0.0	0.39	0.01	NA	0.04	0.01	0.01	0.01	0.01
PF0321113	0.31	0.59	1.11	1.11	2.96	2.22	2.22	2.22	2.22	2.22	2.22	2.22	2.22	0.97	0.02	0.02	0.27	0.02	0.02	1.42	0.7	0.02	0.02	0.02	0.02	0.28	1.34	1.39	0.02	1.34	1.34	0.87	0.02	3.09	0.02	0.31	0.02	0.02	0.02	2.15	0.78	3.39	0.17	0.02	0.74	1.65	1.04	0.3	0.3
PF138576	0.04	0.03	0.03	0.03	0.03	0.02	0.02	0.02	0.02	0.02	0.02	0.02	0.02	0.02	NA	NA	0.01	NA	NA	0.02	0.03	0.0	0.0	0.0	0.0	0.02	0.01	0.01	NA	0.01	0.01	0.01	NA	0.01	NA	0.01	NA	NA	NA	0.01	0.0	0.39	0.01	NA	0.04	0.01	0.01	0.01	0.01
PF127967	0.04	0.03	0.03	0.03	0.03	0.02	0.02	0.02	0.02	0.02	0.02	0.02	0.02	0.02	NA	NA	0.01	NA	NA	0.02	0.03	0.0	0.0	0.0	0.0	0.02	0.01	0.01	NA	0.01	0.01	0.01	NA	0.01	NA	0.01	NA	NA	NA	0.01	0.0	0.39	0.01	NA	0.04	0.01	0.01	0.01	0.01
PF136376	0.04	0.03	0.03	0.03	0.03	0.02	0.02	0.02	0.02	0.02	0.02	0.02	0.02	0.02	NA	NA	0.01	NA	NA	0.02	0.03	0.0	0.0	0.0	0.0	0.02	0.01	0.01	NA	0.01	0.01	0.01	NA	0.01	NA	0.01	NA	NA	NA	0.01	0.0	0.39	0.01	NA	0.04	0.01	0.01	0.01	0.01
PF136066	1.34	0.05	0.79	0.79	3.11	3.15	3.15	3.15	3.15	3.15	3.15	3.15	3.15	2.9	0.03	0.03	0.53	0.03	0.03	2.51	1.27	0.03	0.03	0.03	0.03	0.76	2.43	2.54	0.03	2.43	2.43	0.45	0.03	1.53	0.03	0.83	0.03	0.03	0.03	0.51	1.49	1.82	0.46	0.03	1.25	1.66	0.29	0.34	0.34
PF0002330	0.04	0.03	0.03	0.03	0.03	0.02	0.02	0.02	0.02	0.02	0.02	0.02	0.02	0.02	NA	NA	0.01	NA	NA	0.02	0.03	0.0	0.0	0.0	0.0	0.02	0.01	0.01	NA	0.01	0.01	0.01	NA	0.01	NA	0.01	NA	NA	NA	0.01	0.0	0.39	0.01	NA	0.04	0.01	0.01	0.01	0.01
PF0914310	0.12	0.14	1.65	1.65	0.28	1.04	1.04	1.04	1.04	1.04	1.04	1.04	1.04	0.0	0.0	0.0	1.77	0.0	0.0	1.23	0.34	0.0	0.0	0.0	0.0	1.32	1.26	1.5	0.0	1.26	1.26	1.38	0.0	1.95	0.0	0.4	0.0	0.0	0.0	0.32	0.22	0.7	1.19	0.0	0.74	0.69	0.84	1.06	1.06
PF0176425	0.86	0.56	1.72	1.72	0.83	2.22	2.22	2.22	2.22	2.22	2.22	2.22	2.22	0.08	0.02	0.02	0.52	0.02	0.02	2.62	0.29	0.02	0.02	0.02	0.02	0.24	3.72	3.92	0.02	3.72	3.72	0.75	0.02	2.43	0.02	1.04	0.02	0.02	0.02	1.09	0.01	2.32	0.57	0.02	1.77	4.67	3.92	3.09	3.09
PF148916	0.33	0.33	0.32	0.32	2.48	1.74	1.74	1.74	1.74	1.74	1.74	1.74	1.74	0.52	0.01	0.01	2.28	0.01	0.01	0.94	1.19	0.01	0.01	0.01	0.01	1.15	0.65	0.79	0.01	0.65	0.65	1.01	0.01	4.75	0.01	2.73	0.01	0.01	0.01	0.59	1.22	0.86	1.46	0.01	5.56	0.45	0.76	1.26	1.26
PF0475212	0.04	0.03	0.03	0.03	0.03	0.02	0.02	0.02	0.02	0.02	0.02	0.02	0.02	0.02	NA	NA	0.01	NA	NA	0.02	0.03	0.0	0.0	0.0	0.0	0.02	0.01	0.01	NA	0.01	0.01	0.01	NA	0.01	NA	0.01	NA	NA	NA	0.01	0.0	0.39	0.01	NA	0.04	0.01	0.01	0.01	0.01
PF0790613	0.18	0.98	2.77	2.77	0.28	1.9	1.9	1.9	1.9	1.9	1.9	1.9	1.9	0.79	0.16	0.16	4.01	0.16	0.16	2.84	1.21	0.16	0.16	0.16	0.16	1.87	0.81	1.57	0.16	0.81	0.81	4.92	0.16	6.65	0.16	2.96	0.16	0.16	0.16	1.73	3.84	4.83	1.66	0.16	4.4	5.88	1.61	2.0	2.0
PF0006925	2.28	3.85	0.2	0.2	2.73	0.75	0.75	0.75	0.75	0.75	0.75	0.75	0.75	2.0	0.01	0.01	1.56	0.01	0.01	0.77	0.19	0.01	0.01	0.01	0.01	1.6	0.12	0.19	0.01	0.12	0.12	1.04	0.01	2.04	0.01	3.25	0.01	0.01	0.01	0.0	0.01	2.13	1.7	0.01	0.27	1.0	0.44	1.64	1.64
PF0771417	2.28	3.85	0.2	0.2	2.73	0.75	0.75	0.75	0.75	0.75	0.75	0.75	0.75	2.0	0.01	0.01	1.56	0.01	0.01	0.77	0.19	0.01	0.01	0.01	0.01	1.6	0.12	0.19	0.01	0.12	0.12	1.04	0.01	2.04	0.01	3.25	0.01	0.01	0.01	0.0	0.01	2.13	1.7	0.01	0.27	1.0	0.44	1.64	1.64
PF0126624	2.28	3.85	0.2	0.2	2.73	0.75	0.75	0.75	0.75	0.75	0.75	0.75	0.75	2.0	0.01	0.01	1.56	0.01	0.01	0.77	0.19	0.01	0.01	0.01	0.01	1.6	0.12	0.19	0.01	0.12	0.12	1.04	0.01	2.04	0.01	3.25	0.01	0.01	0.01	0.0	0.01	2.13	1.7	0.01	0.27	1.0	0.44	1.64	1.64
PF134506	2.28	3.85	0.2	0.2	2.73	0.75	0.75	0.75	0.75	0.75	0.75	0.75	0.75	2.0	0.01	0.01	1.56	0.01	0.01	0.77	0.19	0.01	0.01	0.01	0.01	1.6	0.12	0.19	0.01	0.12	0.12	1.04	0.01	2.04	0.01	3.25	0.01	0.01	0.01	0.0	0.01	2.13	1.7	0.01	0.27	1.0	0.44	1.64	1.64
PF123858	0.36	2.67	0.48	0.48	0.34	0.98	0.98	0.98	0.98	0.98	0.98	0.98	0.98	1.68	0.01	0.01	0.26	0.01	0.01	1.49	0.44	0.01	0.01	0.01	0.01	0.09	1.57	1.56	0.01	1.57	1.57	2.83	0.01	1.19	0.01	0.52	0.01	0.01	0.01	1.36	0.53	1.1	0.29	0.01	2.31	2.26	1.55	3.76	3.76
PF0337713	1.25	0.72	6.82	6.82	0.37	4.51	4.51	4.51	4.51	4.51	4.51	4.51	4.51	0.63	0.0	0.0	0.12	0.0	0.0	0.41	5.9	0.0	0.0	0.0	0.0	1.25	1.38	1.72	0.0	1.38	1.38	4.94	0.0	5.83	0.0	2.31	0.0	0.0	0.0	5.32	5.73	4.66	1.23	0.0	2.17	4.8	1.6	0.58	0.58
PF0098221	0.47	0.72	0.92	0.92	0.43	2.07	2.07	2.07	2.07	2.07	2.07	2.07	2.07	0.35	0.02	0.02	0.23	0.02	0.02	0.2	0.59	0.02	0.02	0.02	0.02	0.24	1.69	1.59	0.02	1.69	1.69	0.72	0.02	2.17	0.02	2.47	0.02	0.02	0.02	0.74	0.67	2.5	4.39	0.02	0.62	1.38	1.24	0.26	0.26
NA: BayesTraits framework does not support values without any variation for the study, i.e. all ones or zeros. These values were denoted as “NA”.
[truncated: 25 more columns]

## Sheet: CWDE vs defense
CWDE\Defense	PF08843	PF09952	PF17194	PF11459	PF13338	PF18019	PF01867	PF08798	PF09481	PF09485	PF09704	PF09707	PF09344	PF13175	PF13361	PF00580	PF08878	PF00270	PF00271	PF13289	PF13676	PF14236	DruB	DruC	DruD	PF09369	PF09660	PF09661	PF02463	PF09664	PF11796	PF09983	PF04380	PF00145	PF01555	PF01844	PF02384	PF04851	PF08463	PF10544	PF10593	PF12161	PF13156	PF01170	PF01420	PF03852	PF04313	PF11867	PF14511
PF0015018	0.04	0.03	0.03	0.03	0.03	0.02	0.02	0.02	0.02	0.02	0.02	0.02	0.02	0.02	0.0	0.0	0.01	0.0	0.0	0.02	0.03	NA	NA	NA	NA	0.02	0.01	0.01	0.0	0.01	0.01	0.01	0.0	0.01	0.0	0.01	0.0	0.0	0.0	0.01	0.0	0.39	0.01	0.0	0.04	0.01	0.01	0.01	0.01
PF0029517	2.95	0.94	0.18	0.18	0.76	1.08	1.08	1.08	1.08	1.08	1.08	1.08	1.08	1.78	0.02	0.02	0.25	0.02	0.02	1.0	0.52	0.02	0.02	0.02	0.02	1.86	0.95	0.98	0.02	0.95	0.95	2.32	0.02	1.11	0.02	0.48	0.02	0.02	0.02	0.88	0.6	1.31	0.27	0.02	0.43	0.15	1.02	0.09	0.09
PF0109519	0.04	0.03	0.03	0.03	0.03	0.02	0.02	0.02	0.02	0.02	0.02	0.02	0.02	0.02	0.0	0.0	0.01	0.0	0.0	0.02	0.03	NA	NA	NA	NA	0.02	0.01	0.01	0.0	0.01	0.01	0.01	0.0	0.01	0.0	0.01	0.0	0.0	0.0	0.01	0.0	0.39	0.01	0.0	0.04	0.01	0.01	0.01	0.01
PF0134117	0.44	1.23	0.23	0.23	0.23	1.77	1.77	1.77	1.77	1.77	1.77	1.77	1.77	4.01	0.03	0.03	0.45	0.03	0.03	1.29	0.83	0.03	0.03	0.03	0.03	1.15	0.65	0.8	0.03	0.65	0.65	3.01	0.03	3.67	0.03	1.54	0.03	0.03	0.03	1.86	0.57	3.55	0.85	0.03	2.99	3.49	0.41	2.91	2.91
PF0055319	0.44	1.23	0.23	0.23	0.23	1.77	1.77	1.77	1.77	1.77	1.77	1.77	1.77	4.01	0.03	0.03	0.45	0.03	0.03	1.29	0.83	0.03	0.03	0.03	0.03	1.15	0.65	0.8	0.03	0.65	0.65	3.01	0.03	3.67	0.03	1.54	0.03	0.03	0.03	1.73	0.58	3.55	0.85	0.03	2.99	3.49	0.41	2.91	2.91
NA: BayesTraits framework does not support values without any variation for the study, i.e. all ones or zeros. These values were denoted as “NA”.
[truncated: 25 more columns]
